# Supplementary material for: Inflammatory Response-Related Long Non-Coding RNA Signature Predicts the Prognosis of Hepatocellular Carcinoma
Source: J Oncol. 2022 Mar 17;2022:9917244. doi: 10.1155/2022/9917244 (PMC8947866; doi:10.1155/2022/9917244)
Supplement: Supplementary Materials — Supplementary tables: Supplementary Table 1. Identified inflammatory response-related genes from the Molecular Signatures Database. Supplementary Table 2. The inflammatory response-related DEGs between HCC and noncancerous liver tissues. Supplementary Table 3. The results of univariate Cox regression, LASSO regression, and multivariate Cox regression analysis. Supplementary Table 4. The net benefit of risk score model in DCA analysis. Supplementary Table 5. The results of gene set enrichment analysis. Supplementary Table 6. The immune responses in low- and high-risk groups. [file 9917244.f1.zip]

Archive with 6 entries (6 files):
- 9917244.f1/Table S1 (1).pdf
- 9917244.f1/Table S2 (1).pdf
- 9917244.f1/Table S3.pdf
- 9917244.f1/Table S4.pdf
- 9917244.f1/Table S5.pdf
- 9917244.f1/Table S6.pdf
